# Supplementary material for: Gluconate-Lactobionate-Dextran Perfusion Solutions Attenuate Ischemic Injury and Improve Function in a Murine Cardiac Transplant Model
Source: Cells. 2022 May 16;11(10):1653. doi: 10.3390/cells11101653 (PMC9139252; doi:10.3390/cells11101653)
Supplement: Supplementary file 1 [file cells-11-01653-s001.zip]

Archive with 1 entries (1 files):
- cells-1700749-supplementary.pdf
